# Supplementary material for: A new species of Chilicola from Bahia, Brazil (Hymenoptera, Colletidae), with a key to the species of the megalostigma group
Source: Zookeys. 2011 Dec 9;(153):81–90. doi: 10.3897/zookeys.153.2188 (PMC3238046; doi:10.3897/zookeys.153.2188)
Supplement: XML Treatment for Chilicola (Hylaeosoma) kevani [file zookeys.153.2188-treatment1.xml]

<!DOCTYPE tp:taxon-treatment
  PUBLIC "-//TaxonX//DTD Taxonomic Treatment Publishing DTD v0 20100105//EN" "tax-treatment-NSO.dtd">
<tp:taxon-treatment xmlns:tp="http://www.plazi.org/taxpub"><tp:treatment-meta><mixed-citation publication-type="journal"><person-group><name><surname>de Oliveira</surname><given-names>Favízia Freitas</given-names></name><name><surname>Mahlmann</surname><given-names>Thiago</given-names></name><name><surname>Engel</surname><given-names>Michael S.</given-names></name></person-group><article-title>A new species of 
                    <italic>Chilicola</italic> from Bahia, Brazil (Hymenoptera, Colletidae), with a key  to the species of the 
                    <italic>megalostigma</italic> group
                </article-title><source>Zookeys</source><day>9</day><month>12</month><year>2011</year><volume>2011</volume><issue>153</issue><fpage>81</fpage><lpage>90</lpage><pub-id pub-id-type="doi">10.3897/zookeys.153.2188</pub-id></mixed-citation></tp:treatment-meta><tp:nomenclature><tp:taxon-name>
                        <tp:taxon-name-part taxon-name-part-type="genus">Chilicola</tp:taxon-name-part>
                        <tp:taxon-name-part taxon-name-part-type="subgenus"> (Hylaeosoma) </tp:taxon-name-part>
                        <tp:taxon-name-part taxon-name-part-type="species">kevani</tp:taxon-name-part>
                    <object-id xmlns:xlink="http://www.w3.org/1999/xlink" xlink:type="simple">urn:lsid:zoobank.org:act:E90007EC-B88D-40D2-ABDD-CD5E5BB34D30</object-id>
                    <object-id xmlns:xlink="http://www.w3.org/1999/xlink" xlink:type="simple">http://species-id.net/wiki/Chilicola_kevani</object-id>
                    </tp:taxon-name><tp:taxon-authority>Oliveira, Mahlmann &amp; Engel</tp:taxon-authority><tp:taxon-status xmlns:xlink="http://www.w3.org/1999/xlink" xlink:type="simple">sp. n.</tp:taxon-status><xref ref-type="fig" rid="F1">Figs 1</xref><xref ref-type="fig" rid="F2">8</xref></tp:nomenclature><tp:treatment-sec sec-type="Holotype"><title>Holotype.</title><p>♂, Brazil, Bahia (Wesceslau Guimarães, Estação Ecológica, 18.I.2011 [18 January 2011], Rede Entomológica, P. Ferreira <italic>Leg.</italic> // <tp:taxon-name>Colletidae</tp:taxon-name>: <italic><tp:taxon-name>Chilicola (Hylaeosoma)</tp:taxon-name></italic> sp. n. ?, Det. Oliveira &amp; Mahlmann, 2011 // Coletada na flor: <tp:taxon-name>Cyperaceae</tp:taxon-name>: <italic><tp:taxon-name>Scleria arundinacea</tp:taxon-name></italic> Kunth. The specimen is in excellent condition and is deposited in the Entomological Collection of the Zoological Museum of the Federal University of Bahia (MZUFBA), in Salvador, Bahia, Brazil.</p></tp:treatment-sec><tp:treatment-sec sec-type="Paratype"><title>Paratype.</title><p>♂, with same label data as holotype. Paratype deposited in the Division of Entomology (Snow Entomological Collections), University of Kansas Natural History Museum (SEMC), Lawrence, Kansas, USA.</p></tp:treatment-sec><tp:treatment-sec sec-type="Diagnosis"><title>Diagnosis.</title><p>This species is quite similar to other species of its group but differs from them in the markedly larger body size (ca. 7.6 mm), the largely honey yellow integument (<xref ref-type="fig" rid="F1">Figs 1</xref>, <xref ref-type="fig" rid="F2">3</xref>) (except dark brown on head, flagellum, disc and sides of pronotum, mesoscutum, mesoscutellum, metanotal disc, basal dorsal surface of propodeum, most of the mesepisternum, and large portions of T4–T7 and S5–S6: <!--PageBreak-->refer to Description, <italic>infra</italic>), and the form of the hidden sterna (<xref ref-type="fig" rid="F2">Figs 4, 5</xref>) and genital capsule (<xref ref-type="fig" rid="F2">Figs 6–8</xref>).</p><fig id="F1" position="float" orientation="portrait"><label>Figures 1–2.</label><caption><p>Photomicrographs of paratype (SEMC) male of <italic><tp:taxon-name>Chilicola (Hylaeosoma) kevani</tp:taxon-name></italic> Oliveira, Mahlmann, and Engel sp. n. <bold>1</bold> Lateral habitus <bold>2</bold> Facial aspect.</p></caption><graphic xmlns:xlink="http://www.w3.org/1999/xlink" xlink:href="ZooKeys-153-081-g001.jpg" position="float" orientation="portrait" xlink:type="simple"/></fig><fig id="F2" position="float" orientation="portrait"><label>Figures 3–8.</label><caption><p>Photomicrographs of male paratype (SEMC) of <italic><tp:taxon-name>Chilicola (Hylaeosoma) kevani</tp:taxon-name></italic> Oliveira, Mahlmann, and Engel sp. n. <bold>3</bold> Dorsal habitus <bold>4</bold> Seventh metasomal sternum <bold>5</bold> Eighth metasomal sternum <bold>6</bold> Genital capsule, dorsal view <bold>7</bold> Genital capsule, lateral view <bold>8</bold> Genital capsule, ventral view.</p></caption><graphic xmlns:xlink="http://www.w3.org/1999/xlink" xlink:href="ZooKeys-153-081-g002.jpg" position="float" orientation="portrait" xlink:type="simple"/></fig></tp:treatment-sec><tp:treatment-sec sec-type="Description"><title>Description.</title><p>♂: <italic>Structure</italic>: Total body length 7.60 mm; forewing length 4.70 mm. Head elongate (<xref ref-type="fig" rid="F1">Fig. 2</xref>), length 2.12 mm, width 1.05 mm; compound eyes converging below (<xref ref-type="fig" rid="F1">Fig. 2</xref>), upper ocular distance 0.65 mm, lower ocular distance 0.25 mm; paraocular depressed area well developed for reception of scape, terminating at level of upper tangent of compound eyes; area adjacent area to inner edge of depression above antennal alveoli with prominent gray oval spot, with diameter about 1OD and 2.5×longer than wide; F1 slightly longer than pedicel and about 2× longer than wide; F2 and F3 as long as broad; F11 approximately 3× longer than wide; malar area about 2× wider than long; occeloccipital distance about 2.5OD as measured from apex of preoccipital carina; preoccipital carina markedly laminate (<xref ref-type="fig" rid="F1">Figs 1, 2</xref>); metasomal T1 longer than wide, length 0.90 mm, width 0.80 mm; T2 and T3 weakly constricted in basal half in profile; apex of T7 slightly truncate; distal margin of S6 terminating in two lateral lamellate projections from which arise a tuft of relatively long and thick bristles; S7, S8, and genitalia as in <xref ref-type="fig" rid="F2">figures 4–8</xref>: S7 with two lateral projections between basal apodemes and more apical ventral and dorsal lobes, each lateral projection about 2× longer than wide (<xref ref-type="fig" rid="F2">Fig. 4</xref>); apex of inferior lobe of S7 strongly narrowed and curved inward apically, outer edge with a comb of very long bristles (<xref ref-type="fig" rid="F2">Fig. 4</xref>); superior lobe of<!--PageBreak--> S7 broad (<xref ref-type="fig" rid="F2">Fig. 4</xref>); S8 basad of apodemes strongly narrowed, not forming a broad triangular area (<xref ref-type="fig" rid="F2">Fig. 5</xref>); apical bifurcation of S8 nearly orthogonal to central axis of sternum, bearing small bilobed process between diverging processes, each lobe with prominent setae (<xref ref-type="fig" rid="F2">Fig. 5</xref>); genital capsule as in <xref ref-type="fig" rid="F2">figures 6–8</xref>, with gonostylus broadly rounded apically and curved ventrally near apex.</p><p><italic>Sculpturing</italic>: Integument strongly polished and shining (as in other species of the <italic>megalostigma</italic> group), generally smooth or with very faint imbricate microsculpture, <!--PageBreak-->with scattered shallow punctures, most punctures separated by more than 2–3× a puncture width; two small, half-moon-shaped foveae on each side of head near concavity of compound eyes; dorsal base of propodeum with approximately 18 longitudinal carinae set in slight depression and radiating from basal margin.</p><p><italic>Coloration</italic>:Integument predominantly honey yellow or amber colored (<xref ref-type="fig" rid="F1">Figs 1</xref>, <xref ref-type="fig" rid="F2">3</xref>); head dark brown except labiomaxillary complex, labrum, apical margin of clypeus, scape, and pedicel honey yellow; F1 and F2 lighter brown than remainder of flagellum; pronotum largely brown with anterior margin and pronotal lobe honey yellow to amber colored; mesoscutum and mesoscutellum brown; metanotum and dorsal base of propodeum light brown; tegula translucent, honey yellow; axillary sclerites and base of C+Sc honey yellow, otherwise wing venation brown, pterostigma prominent and slightly darker brown than other veins; wing membrane hyaline, slightly and faintly infumate apically; majority of preëpisternum and mesepisternum brown; lower portion of metepisternum light brown; outer surface of metatibia slightly brownish, particularly in apical half; outer surface of metabasitarsus slightly brownish; distal margin of T3 with brown band interrupted medially (absent in paratype); T4–T7 brown except some honey yellow present at lateral extremities of T4; S5–S6 brown, with slightly brownish area apically on S4.</p><p><italic>Pubescence</italic>:Mostly consisting of golden setae (<xref ref-type="fig" rid="F1">Figs 1</xref>–<xref ref-type="fig" rid="F2">3</xref>); head with scattered, largely simple setae, those on supraclypeal area, above compound eyes, vertex, gena, and postgena longer; setae dorso-apically on scape longer, ca. 1DS, remainder much shorter; a few short, branched setae on face near concavity of compound eyes. Mesosomal setae generally simple except more plumose around pronotal lobe; posterior margin of pronotum and lateral margins of mesoscutum with numerous, minute, pale, branched setae, becoming more whitish around pronotal lobe; discs of mesoscutum and mesoscutellum with relatively short and sparse setae; posterior margin of metanotum with minute whitish plumose setae interspersed with longer, gold setae, laterally with long setae, about 1.5DS, such setae apically curved; meso- and metapleura and lateral surface of propodeum generally with long, largely simple setae scattered over surface, although setae more numerous than on mesosomal dorsum, setae of preëpisternum slightly shorter and distinctly branched; pro- and metacoxae, protrochanter, and ventral surface of profemur with dense, long branched setae, such setae about 0.5× length of scape, density of setae on posterior of metacoxa about one-half that of procoxa; setae longer on inner surfaces of metatibia and metabasitarsus. Metasoma generally with sparsely scattered, long setae, mostly apically on terga and sterna, setae becoming progressively longer on more apical segments; lateral areas of S5 with very long, thick setae, extending to apex of metasoma (<xref ref-type="fig" rid="F1">Fig. 1</xref>), such setae typically curved apically; S6 with lateral setae about one-third shorter, apically curved; setae distribution on S7–S8 and genitalia as in <xref ref-type="fig" rid="F2">figures 4–8</xref>.</p><p>♀:Unknown.</p></tp:treatment-sec><tp:treatment-sec sec-type="Etymology"><title>Etymology.</title><p>The specific epithet is a patronym honoring Dr. Peter G. Kevan, University of Guelph, who has encouraged the study and highlighted the importance of pollinators in Brazil, particularly through field courses on pollination biology and ecology.</p><!--PageBreak--><sec sec-type="Key to species of the megalostigma species group"><title>Key to species of the megalostigma species group</title><p>Modified and updated from keys provided by <xref ref-type="bibr" rid="B3">Brooks and Michener (1999)</xref> and <xref ref-type="bibr" rid="B18">Smith-Pardo and Gonzalez (2007)</xref>.</p><table-wrap content-type="key" position="anchor" orientation="portrait"><table><tbody><tr><td rowspan="1" colspan="1">1</td><td rowspan="1" colspan="1">Body size small (4.5–6 mm); integument predominantly dark brown to black; male S7 with inferior apical processes broad, without prominent comb of strong bristles along margin; male S8 with broad triangular area surrounding spiculum, without constriction at base of elongate apical extension, apical bifurcating processes with acute angle between them, without small bilobed area between diverging processes</td><td rowspan="1" colspan="1">2</td></tr><tr><td rowspan="1" colspan="1">–</td><td rowspan="1" colspan="1">Body size relatively large (ca. 7.60 mm); integument predominantly honey yellow (<xref ref-type="fig" rid="F1">Figs 1</xref>, <xref ref-type="fig" rid="F2">3</xref>); male S7 with inferior apical processes tapering rapidly to thin, elongate processes bearing prominent comb of strong bristles along margin (<xref ref-type="fig" rid="F2">Fig. 4</xref>); male S8 basally narrowed around spiculum, strongly constricted at base of apical process, with diverging apical processes nearly orthogonal to longitudinal axis of sternum, with small bilobed area between diverging processes (<xref ref-type="fig" rid="F2">Fig. 5</xref>) (Brazil: Bahia)</td><td rowspan="1" colspan="1"><italic><tp:taxon-name>Chilicola kevani</tp:taxon-name></italic> sp. n.</td></tr><tr><td rowspan="1" colspan="1">2(1)</td><td rowspan="1" colspan="1">Minimum distance between compound eyes about that of width of compound eye; malar area short, almost one-half or less than its maximum width; female basal metatarsomeres with apical process variable, ranging from almost straight to curved; male S8 more typical for subgenus and <italic>megalostigma</italic> group, elongate extension bifurcate apically, with thin diverging processes separated by an acute angle</td><td rowspan="1" colspan="1">3</td></tr><tr><td rowspan="1" colspan="1">–</td><td rowspan="1" colspan="1">Minimum distance between compound eyes about three-fourths width of compound eye; malar area long, more than one-half of its maximum width; female basal metatarsomeres with apical process distinctly curved; male S8 unique for subgenus, not bifurcate apically, apical extension spatulate, with broad apical area bearing prominent setae (Colombia: Amazonas)</td><td rowspan="1" colspan="1"><italic><tp:taxon-name>Chilicola stenocephala</tp:taxon-name></italic> Brooks &amp; Michener</td></tr><tr><td rowspan="1" colspan="1">3(2)</td><td rowspan="1" colspan="1">Frontal line without depression; female basal metatarsomeres with apical process variable, with or without long thicker setae </td><td rowspan="1" colspan="1">4</td></tr><tr><td rowspan="1" colspan="1">–</td><td rowspan="1" colspan="1">Frontal line with conspicuous depression about 1OD in size just above level of antennal toruli, with antennal toruli forming a triangle of equal sides (isosceles); female basal metatarsomeres with apical process almost straight, terminating in a prominent setae thicker than other tarsal setae (Bolivia, Brazil, Peru)</td><td rowspan="1" colspan="1"><italic><tp:taxon-name>Chilicola megalostigma</tp:taxon-name></italic> (Ducke)</td></tr><tr><td rowspan="1" colspan="1">4(3)</td><td rowspan="1" colspan="1">Total length ca. 4.5–5.2 mm; pronotal coloration variable; male S7 with more elongate processes relatively broad</td><td rowspan="1" colspan="1">5</td></tr><tr><td rowspan="1" colspan="1">–</td><td rowspan="1" colspan="1">Total length ca. 5.5 mm; pronotum dark brown; female basal metatarsomeres with apical process almost straight, terminating in setae similar to other tarsal setae; male S7 with more elongate processes narrower, particularly in basal half (Mexico to Costa Rica)</td><td rowspan="1" colspan="1"><italic><tp:taxon-name>Chilicola polita</tp:taxon-name></italic> Michener</td></tr><tr><td rowspan="1" colspan="1">5(4)</td><!--PageBreak--><td rowspan="1" colspan="1">Pronotum yellowish to light brown; female basal metatarsomeres with apical process almost straight, ending in a seta clearly thicker than other tarsal setae; male seventh sternum with conspicuous median projections bent ventrally, apicolateral process with subquadrate apex (Mexico: Morelos)</td><td rowspan="1" colspan="1"><italic><tp:taxon-name>Chilicola yanezae</tp:taxon-name></italic> Hinojosa-Díaz &amp; Michener</td></tr><tr><td rowspan="1" colspan="1">–</td><td rowspan="1" colspan="1">Pronotum dark reddish brown; female basal metatarsomeres with apical process clearly curved, not terminating in a prominent seta; male seventh sternum without median projections, apicolateral process with broadly rounded apex (Colombia: Caquetá, Putumayo)</td><td rowspan="1" colspan="1"><italic><tp:taxon-name>Chilicola muruimuinane</tp:taxon-name></italic> Smith-Pardo &amp; Gonzalez</td></tr></tbody></table></table-wrap></sec></tp:treatment-sec><ref-list><ref id="B3"><mixed-citation xmlns:xlink="http://www.w3.org/1999/xlink" xlink:type="simple"><person-group><name name-style="western"><surname>Brooks</surname><given-names>RW</given-names></name><name name-style="western"><surname>Michener</surname><given-names>CD</given-names></name></person-group> (<year>1999</year>)<article-title> The <italic>Chilicola</italic> <italic>megalostigma</italic> species group and notes on two lost types of <italic>Chilicola</italic> (Hymenoptera: Colletidae, Xeromelissinae).</article-title><source>Journal of Hymenoptera Research </source><volume>8</volume> (<issue>2</issue>): <fpage>132</fpage>-<lpage>138</lpage>.</mixed-citation></ref><ref id="B18"><mixed-citation xmlns:xlink="http://www.w3.org/1999/xlink" xlink:type="simple"><person-group><name name-style="western"><surname>Smith-Pardo</surname><given-names>AH</given-names></name><name name-style="western"><surname>Gonzalez</surname><given-names>VH</given-names></name></person-group> (<year>2007</year>)<article-title> Abejas <italic>Chilicola</italic> (<italic>Hylaeosoma</italic>) Ashmead (Colletidae: Xeromelissinae) del grupo <italic>megalostigma</italic>: Una especie nueva de Colombia y clave para las especies.</article-title><source>Neotropical Entomology </source><volume>36</volume> (<issue>6</issue>): <fpage>910</fpage>-<lpage>913</lpage>. <ext-link ext-link-type="uri" xlink:href="http://dx.doi.org/10.1590/S1519-566X2007000600012" xlink:type="simple">doi: 10.1590/S1519-566X2007000600012</ext-link></mixed-citation></ref></ref-list></tp:taxon-treatment>
